# Supplementary material for: CoHIT: a one-pot ultrasensitive ERA-CRISPR system for detecting multiple same-site indels
Source: Nat Commun. 2024 Jun 12;15:5014. doi: 10.1038/s41467-024-49414-7 (PMC11169540; doi:10.1038/s41467-024-49414-7)
Supplement: Supplementary file 4 — Supplementary Data 1-10 [file 41467_2024_49414_MOESM4_ESM.xlsx]

## Sheet: Supplementary Data 1
Supplementary Data 1. Mutation classification of 2348 patients with NPM1 gene c.863_864 4-bp insertions
DNA Sequence	Translation	Cases(n,%)
gatctctgTCTGgcagtggaggaa	DLCLAVEEVSLRK	1793 (76.4%)
gatctctgCATGgcagtggaggaa​	DLCMAVEEVSLRK	215 (9.2%)
gatctctgCCTGgcagtggaggaa	DLCLAVEEVSLRK	168 (7.2%)
gatctctgCCAGgcagtggaggaa	DLCQAVEEVSLRK	11 (0.5%)
gatctctgCCGGgcagtggaggaa	DLCRAVEEVSLRK	14 (0.6%)
gatctctgCTTGgcagtggaggaa	DLCLAVEEVSLRK	33 (1.4%)
gatctctgTATGgcagtggaggaa	DLCMAVEEVSLRK	19 (0.8%)
gatctctgTCGGgcagtggaggaa	DLCRAVEEVSLRK	9 (0.4%)
gatctctgTAAGgcagtggaggaa	DLCKAVEEVSLRK	7 (0.3%)
gatctctgCAGGgcagtggaggaa	DLCRAVEEVSLRK	8 (0.3%)
gatctctgCAGAgcagtggaggaa	DLCRAVEEVSLRK	6 (0.2%)
Others	---	66 (2.8%)
* The statistical data is sourced from this paper:
Borrow J, Dyer SA, Akiki S, Griffiths MJ. Molecular roulette: nucleophosmin mutations in AML are orchestrated through N-nucleotide addition by TdT. Blood 134, 2291-2303 (2019).

## Sheet: Supplementary Data 2
Supplementary Data 2. Sequences of the 32 random TA clones with NPM1 mutations
Clone ID	Sequence
X1	gatctctgTGCAgcagtggaggaa
X2	gatctctgCTCTgcagtggaggaa
X3	gatctctgCCTCgcagtggaggaa
X4	gatctctgAATCgcagtggaggaa
X5	gatctctgCGTCgcagtggaggaa
X6	gatctctgTCCGgcagtggaggaa
X7	gatctctgTCGAgcagtggaggaa
X8	gatctctgGAGGgcagtggaggaa
X9	gatctctgCGAAgcagtggaggaa
X10	gatctctgGTAGgcagtggaggaa
X11	gatctctgTTAGgcagtggaggaa
X12	gatctctgAAGGgcagtggaggaa
X13	gatctctgCCCGgcagtggaggaa
X14	gatctctgGTACgcagtggaggaa
X15	gatctctgAGTGgcagtggaggaa
X16	gatctctgTTTAgcagtggaggaa
X17	gatctctgCGGCgcagtggaggaa
X18	gatctctgGTTTgcagtggaggaa
X19	gatctctgCAAGgcagtggaggaa
X20	gatctctgGGAAgcagtggaggaa
X21	gatctctgTTCGgcagtggaggaa
X22	gatctctgCGCGgcagtggaggaa
X23	gatctctgTCGTgcagtggaggaa
X24	gatctctgCTCGgcagtggaggaa
X25	gatctctgATTGgcagtggaggaa
X26	gatctctgGACTgcagtggaggaa
X27	gatctctgTTATgcagtggaggaa
X28	gatctctgGACAgcagtggaggaa
X29	gatctctgTCTTgcagtggaggaa
X30	gatctctgTTTGgcagtggaggaa
X31	gatctctgCATAgcagtggaggaa
X32	gatctctgAGGAgcagtggaggaa

## Sheet: Supplementary Data 3
Supplementary Data 3. Top 5 potential off-targets predicted by Cas-OFFinder with canonical Cas12a TTTN PAM
Targets	Off-targets	Sequence	Chromosome	Position	Direction	Mismatches
NPM1	Off-1	TTTTTCCACTGCCAGGCtGAtgTCTTt	chr5	109936851	+	4
	Off-2	TTTGcCCACTGCtAGGgAGAGATCTgG	chr5	160602494	+	4
	Off-3	TTTGTCCACTGCCAaaCAaAGATCTTa	chr4	179715531	-	4
	Off-4	TTTCTCCACTaCCAGGCAGgGAaCTcG	chr9	93945527	+	4
	Off-5	TTTTTCCACTctCAGGCAGAcATCTTa	chr9	98450169	-	4
KIT	Off-1	TTTAAAGTAaAGGTTcTTGAGGAGgTg	chr8	118313976	+	4
	Off-2	TTTCAAcTACcatTTGTTGAGGAcATA	chr8	36434365	-	5
	Off-3	TTTCAtGTACAGGTTtTTGtGcAGAcA	chr5	32542820	-	5
	Off-4	TTTCAAGTAaAaGTTtTTGtGtAGATA	chr5	73789040	-	5
	Off-5	TTTGAAGTACtGcTTGaTGAtGAGATt	chr5	108786853	+	5
BRAF	Off-1	TTTTCTtCTGAGCcaTCAACATTTTCA	chr4	28107059	+	3
	Off-2	TTTCCTtCTtAGCATgCAACATTaTCA	chr1	218027763	-	4
	Off-3	TTTTCTcCTtAGCATTtAACATTTTCt	chr1	227140302	-	4
	Off-4	TTTTgTGCTatGCATTtAACATTTTCA	chr22	22113958	-	4
	Off-5	TTTTCaGCTGccCATTCAACATTTcCA	chr2	31033818	+	4
EGFR	Off-1	TTTCaGAGATGTTTTaATAGCagCtGG	chr5	67637256	+	5
	Off-2	TTTGGGAGATGTTTTGtTAGaGAgGaa	chr1	20836628	-	5
	Off-3	TTTTGGAttTtTTTTaATAGaGACGGG	chr7	16690369	+	5
	Off-4	TTTTGaAGAgGTTTTcATAGCGAgGaG	chr7	141387589	+	5
	Off-5	TTTTGtgGATtTTTTGgTAGaGACGGG	chr2	28848868	-	5
* The lowercase letters in the sequences represent bases that are different from the on-target sequence.

## Sheet: Supplementary Data 4
Supplementary Data 4. Top 10 genome-wide potential off-targets predicted without canonical Cas12a TTTN PAM
Targets	Off-targets	Sequences	Chromosome	Position	Direction	Mismatches
NPM1	Off-1	TCCACTGCCtGGCAGAaATCTTG	chr16	12215583	-	2
	Off-2	TCCACTGCaAGGCAGAGATagTG	chr11	6598961	+	3
	Off-3	TCCcaTGCCAGGCAGAGAgCTTG	chr17	16815425	-	3
	Off-4	TCCcaTGCCAGGCAGAGAgCTTG	chr17	41576298	-	3
	Off-5	TCCAtctCCAGGCAGAGATCTTG	chr18	72718056	+	3
	Off-6	TaCAgTGCCAGGCAcAGATCTTG	chr20	13927353	+	3
	Off-7	TCCAtTtCCAGGCAGAGAaCTTG	chr2	52579792	-	3
	Off-8	TCCACaGCCAGGCAGtGAgCTTG	chr6	1066859	+	3
	Off-9	TaCACTGCCAGGCAGAGtTCTTt	chr6	112317595	+	3
	Off-10	TtCACTGCCAGGCAtAGATCTTt	chr7	98266151	+	3
KIT	Off-1	GGAGATGTTTTGATAtaGACGtG	chr6	145403139	+	3
	Off-2	GGAGgTGTTTTGATAGtGAgGGG	chr6	46570824	-	3
	Off-3	tGAGATGTTTTGATAGaGACatG	chr10	123049076	+	4
	Off-4	GGAGATGTTgTGATgGCGAaGaG	chr10	98525375	-	4
	Off-5	GGAGATGTTTTGATAcaGACatG	chr11	101519274	-	4
	Off-6	tGAGATGTTTTGATAGgGACatG	chr11	6082661	-	4
	Off-7	GGAGccGTTTctATAGCGACGGG	chr12	4562146	+	4
	Off-8	GGAGATtTTTTGAaAGCaAgGGG	chr13	31051787	-	4
	Off-9	tGAGATGTTTTGATAcaGACaGG	chr14	49751391	-	4
	Off-10	tGAGATGTTTTGATAGaGACatG	chr1	45071029	+	4
BRAF	Off-1	CTGCTGAtCATgCcACATTTTCA	chr1	163410627	+	3
	Off-2	CTGCaGAGCATTCAAtAaTTTCA	chr15	97020980	-	3
	Off-3	CTGCTGAGCAgTgAACAcTTTCA	chr17	14804138	-	3
	Off-4	CTGgTGAGCATTCAACATaTaCA	chr18	48704342	+	3
	Off-5	CTaCaGAGCATTCAAaATTTTCA	chr2	143167099	+	3
	Off-6	tTGCTGAGCATTCAACATgTgCA	chr2	81372939	+	3
	Off-7	CTGCTtAGCgTTCAACATTTTtA	chr3	14118800	-	3
	Off-8	CgGCcGAGCATTCAAgATTTTCA	chr3	58583094	+	3
	Off-9	CTtCTGAGCcaTCAACATTTTCA	chr4	28107064	+	3
	Off-10	CTGtTtAGCATTCAACATaTTCA	chr5	163612491	+	3
EGFR	Off-1	AAGTACAGtTTcTTGgGGAGATA	chr1	107861369	-	3
	Off-2	AAGaACAGGTTGcTGAGGAGAgA	chr1	238012654	+	3
	Off-3	AAGTACAGGgTGTTGtGGAaATA	chr16	49336558	-	3
	Off-4	AAGTACAGGTTcTaGAGaAGATA	chr17	52551267	-	3
	Off-5	AtGTAaAGGTTGTTGAGGAGAaA	chr5	136732235	+	3
	Off-6	AAGTACAGGaTGTTGAGaAGtTA	chr5	140684538	+	3
	Off-7	AAGTACAaGaTGTTGAGGAGATg	chr6	123860139	+	3
	Off-8	AAGgACtGGTTGTTGgGGAGATg	chr10	109240837	+	4
	Off-9	AAGaACAGGTTGTTGtGaAaATA	chr10	118334916	-	4
	Off-10	AAacACAGGTTGTaGAGGAGAgA	chr10	11897980	-	4
* The lowercase letters in the sequences represent bases that are different from the on-target sequence.

## Sheet: Supplementary Data 5
Supplementary Data 5. dsDNA fragments used in mismatch tolerance assay and 2/1-bp small indels detection
Name	Sequence
Target1-OS	ACCGCAGCATGTCAAGATCACAGATTTTGGGCTGGCCAAACTGCTGGGTGCGGAAGAGAAAGAATACCATGCAGAAGGAGGCAAAGTAAGGAGGTGGCTTTAGGTCAGCCAGCATTTTCCTGACACCAGGGACCAGGCTGCCTTCCCACTAGCTGTATTGTTTAACACATGCAGGGGAGGATGCTCTCCAGACATTCTGGGTGAGCTCGCAGCAGCTGCTGCTGGCAGCTGG
Target1-9-10mis	ACCGCAGCATGTCAAGATCACAGATTTTGGGCTGGCCTTACTGCTGGGTGCGGAAGAGAAAGAATACCATGCAGAAGGAGGCAAAGTAAGGAGGTGGCTTTAGGTCAGCCAGCATTTTCCTGACACCAGGGACCAGGCTGCCTTCCCACTAGCTGTATTGTTTAACACATGCAGGGGAGGATGCTCTCCAGACATTCTGGGTGAGCTCGCAGCAGCTGCTGCTGGCAGCTGG
Target1-11-12mis	ACCGCAGCATGTCAAGATCACAGATTTTGGGCTGGCCAATGTGCTGGGTGCGGAAGAGAAAGAATACCATGCAGAAGGAGGCAAAGTAAGGAGGTGGCTTTAGGTCAGCCAGCATTTTCCTGACACCAGGGACCAGGCTGCCTTCCCACTAGCTGTATTGTTTAACACATGCAGGGGAGGATGCTCTCCAGACATTCTGGGTGAGCTCGCAGCAGCTGCTGCTGGCAGCTGG
Target1-15-16mis	ACCGCAGCATGTCAAGATCACAGATTTTGGGCTGGCCAAACTGGAGGGTGCGGAAGAGAAAGAATACCATGCAGAAGGAGGCAAAGTAAGGAGGTGGCTTTAGGTCAGCCAGCATTTTCCTGACACCAGGGACCAGGCTGCCTTCCCACTAGCTGTATTGTTTAACACATGCAGGGGAGGATGCTCTCCAGACATTCTGGGTGAGCTCGCAGCAGCTGCTGCTGGCAGCTGG
Taregt2-OS	ATGAGCAAGCTTTCTCACAAGCATTTGGTTTTAAATTATGGAGTATGTGTCTGTGGAGACGAGAGTAAGTAAAACTACAGGCTTTCTAATGCCTTTCTCAGAGCATCTGTTTTTGTTTATATAGAAAATTCAGTTTCAGGATCACAGCTAGGTGTCAGTGTAAACTATAATTTAACAGGAGTTAAGTATTTTTGAAACTGAAAACACTGTAGGACTATTCAGTTATATCTTGTGAAAAAGGAAA
Target2-9-11mis	ATGAGCAAGCTTTCTCACAAGCATTTGGTTTTAAATTATGGTCAATGTGTCTGTGGAGACGAGAGTAAGTAAAACTACAGGCTTTCTAATGCCTTTCTCAGAGCATCTGTTTTTGTTTATATAGAAAATTCAGTTTCAGGATCACAGCTAGGTGTCAGTGTAAACTATAATTTAACAGGAGTTAAGTATTTTTGAAACTGAAAACACTGTAGGACTATTCAGTTATATCTTGTGAAAAAGGAAA
Target2-11-13mis	ATGAGCAAGCTTTCTCACAAGCATTTGGTTTTAAATTATGGAGATAGTGTCTGTGGAGACGAGAGTAAGTAAAACTACAGGCTTTCTAATGCCTTTCTCAGAGCATCTGTTTTTGTTTATATAGAAAATTCAGTTTCAGGATCACAGCTAGGTGTCAGTGTAAACTATAATTTAACAGGAGTTAAGTATTTTTGAAACTGAAAACACTGTAGGACTATTCAGTTATATCTTGTGAAAAAGGAAA
Target2-13-15mis	ATGAGCAAGCTTTCTCACAAGCATTTGGTTTTAAATTATGGAGTAACAGTCTGTGGAGACGAGAGTAAGTAAAACTACAGGCTTTCTAATGCCTTTCTCAGAGCATCTGTTTTTGTTTATATAGAAAATTCAGTTTCAGGATCACAGCTAGGTGTCAGTGTAAACTATAATTTAACAGGAGTTAAGTATTTTTGAAACTGAAAACACTGTAGGACTATTCAGTTATATCTTGTGAAAAAGGAAA
Site1-OS	GCGCTTTTCCCAACACCACCTGCTCCAACCACCACCAGTTTGTACTCAGTCATTTCACACCAGCAAGAACCTGTTGGAAACCAGTAATCAGGGTTAATTGGCGAGCCACATCTACAGTACTTTAAAGCTTTCTATAATCAATGGAAATGAAAACCCTAGTGTGACCTTCCATTTGGTTCTTAAAGTGACTAGAGAACGC
Site1-M1	GCGCTTTTCGGAACACCACCTGCTCCAACCACCACCAGTTTGTACTCAGTCATTTCACACCAGCAAGAACCTGTTGGAAACCAGTAATCAGGGTTAATTGGCGAGCCACATCTACAGTACTTTAAAGCTTTCTATAATCAATGGAAATGAAAACCCTAGTGTGACCTTCCATTTGGTTCTTAAAGTGACTAGAGAACGC
Site1-M2	GCGCTTTTCCCTTCACCACCTGCTCCAACCACCACCAGTTTGTACTCAGTCATTTCACACCAGCAAGAACCTGTTGGAAACCAGTAATCAGGGTTAATTGGCGAGCCACATCTACAGTACTTTAAAGCTTTCTATAATCAATGGAAATGAAAACCCTAGTGTGACCTTCCATTTGGTTCTTAAAGTGACTAGAGAACGC
Site1-M3	GCGCTTTTCCCAAGTCCACCTGCTCCAACCACCACCAGTTTGTACTCAGTCATTTCACACCAGCAAGAACCTGTTGGAAACCAGTAATCAGGGTTAATTGGCGAGCCACATCTACAGTACTTTAAAGCTTTCTATAATCAATGGAAATGAAAACCCTAGTGTGACCTTCCATTTGGTTCTTAAAGTGACTAGAGAACGC
Site1-M4	GCGCTTTTCCCAACAGGACCTGCTCCAACCACCACCAGTTTGTACTCAGTCATTTCACACCAGCAAGAACCTGTTGGAAACCAGTAATCAGGGTTAATTGGCGAGCCACATCTACAGTACTTTAAAGCTTTCTATAATCAATGGAAATGAAAACCCTAGTGTGACCTTCCATTTGGTTCTTAAAGTGACTAGAGAACGC
Site1-M5	GCGCTTTTCCCAACACCTGCTGCTCCAACCACCACCAGTTTGTACTCAGTCATTTCACACCAGCAAGAACCTGTTGGAAACCAGTAATCAGGGTTAATTGGCGAGCCACATCTACAGTACTTTAAAGCTTTCTATAATCAATGGAAATGAAAACCCTAGTGTGACCTTCCATTTGGTTCTTAAAGTGACTAGAGAACGC
Site1-M6	GCGCTTTTCCCAACACCACGAGCTCCAACCACCACCAGTTTGTACTCAGTCATTTCACACCAGCAAGAACCTGTTGGAAACCAGTAATCAGGGTTAATTGGCGAGCCACATCTACAGTACTTTAAAGCTTTCTATAATCAATGGAAATGAAAACCCTAGTGTGACCTTCCATTTGGTTCTTAAAGTGACTAGAGAACGC
Site1-M7	GCGCTTTTCCCAACACCACCTCGTCCAACCACCACCAGTTTGTACTCAGTCATTTCACACCAGCAAGAACCTGTTGGAAACCAGTAATCAGGGTTAATTGGCGAGCCACATCTACAGTACTTTAAAGCTTTCTATAATCAATGGAAATGAAAACCCTAGTGTGACCTTCCATTTGGTTCTTAAAGTGACTAGAGAACGC
Site1-M8	GCGCTTTTCCCAACACCACCTGCAGCAACCACCACCAGTTTGTACTCAGTCATTTCACACCAGCAAGAACCTGTTGGAAACCAGTAATCAGGGTTAATTGGCGAGCCACATCTACAGTACTTTAAAGCTTTCTATAATCAATGGAAATGAAAACCCTAGTGTGACCTTCCATTTGGTTCTTAAAGTGACTAGAGAACGC
Site1-M9	GCGCTTTTCCCAACACCACCTGCTCGTACCACCACCAGTTTGTACTCAGTCATTTCACACCAGCAAGAACCTGTTGGAAACCAGTAATCAGGGTTAATTGGCGAGCCACATCTACAGTACTTTAAAGCTTTCTATAATCAATGGAAATGAAAACCCTAGTGTGACCTTCCATTTGGTTCTTAAAGTGACTAGAGAACGC
Site1-M10	GCGCTTTTCCCAACACCACCTGCTCCATGCACCACCAGTTTGTACTCAGTCATTTCACACCAGCAAGAACCTGTTGGAAACCAGTAATCAGGGTTAATTGGCGAGCCACATCTACAGTACTTTAAAGCTTTCTATAATCAATGGAAATGAAAACCCTAGTGTGACCTTCCATTTGGTTCTTAAAGTGACTAGAGAACGC
Site2-OS	CAGATGCCCGGCTGGCCAAACTGCTGGGTGCGGAAGAGAAAGAATACCATGCAGAAGGAGGCAAAGTAAGGAGGTGGCTTTAGGTCAGCCAGCATTTTCCTGACACCAGGGACCAGGCTGCCTTCCCACTAGCTGTATTGTTTAACACATGCAGGGGAGGATGCTCTCCAGACATTCTGGGTGAGCTCGCAG
Site2-M1	CAGATGCCCCCCTGGCCAAACTGCTGGGTGCGGAAGAGAAAGAATACCATGCAGAAGGAGGCAAAGTAAGGAGGTGGCTTTAGGTCAGCCAGCATTTTCCTGACACCAGGGACCAGGCTGCCTTCCCACTAGCTGTATTGTTTAACACATGCAGGGGAGGATGCTCTCCAGACATTCTGGGTGAGCTCGCAG
Site2-M2	CAGATGCCCGGGAGGCCAAACTGCTGGGTGCGGAAGAGAAAGAATACCATGCAGAAGGAGGCAAAGTAAGGAGGTGGCTTTAGGTCAGCCAGCATTTTCCTGACACCAGGGACCAGGCTGCCTTCCCACTAGCTGTATTGTTTAACACATGCAGGGGAGGATGCTCTCCAGACATTCTGGGTGAGCTCGCAG
Site2-M3	CAGATGCCCGGCTCCCCAAACTGCTGGGTGCGGAAGAGAAAGAATACCATGCAGAAGGAGGCAAAGTAAGGAGGTGGCTTTAGGTCAGCCAGCATTTTCCTGACACCAGGGACCAGGCTGCCTTCCCACTAGCTGTATTGTTTAACACATGCAGGGGAGGATGCTCTCCAGACATTCTGGGTGAGCTCGCAG
Site2-M4	CAGATGCCCGGCTGGGGAAACTGCTGGGTGCGGAAGAGAAAGAATACCATGCAGAAGGAGGCAAAGTAAGGAGGTGGCTTTAGGTCAGCCAGCATTTTCCTGACACCAGGGACCAGGCTGCCTTCCCACTAGCTGTATTGTTTAACACATGCAGGGGAGGATGCTCTCCAGACATTCTGGGTGAGCTCGCAG
Site2-M5	CAGATGCCCGGCTGGCCTTACTGCTGGGTGCGGAAGAGAAAGAATACCATGCAGAAGGAGGCAAAGTAAGGAGGTGGCTTTAGGTCAGCCAGCATTTTCCTGACACCAGGGACCAGGCTGCCTTCCCACTAGCTGTATTGTTTAACACATGCAGGGGAGGATGCTCTCCAGACATTCTGGGTGAGCTCGCAG
Site2-M6	CAGATGCCCGGCTGGCCAATGTGCTGGGTGCGGAAGAGAAAGAATACCATGCAGAAGGAGGCAAAGTAAGGAGGTGGCTTTAGGTCAGCCAGCATTTTCCTGACACCAGGGACCAGGCTGCCTTCCCACTAGCTGTATTGTTTAACACATGCAGGGGAGGATGCTCTCCAGACATTCTGGGTGAGCTCGCAG
Site2-M7	CAGATGCCCGGCTGGCCAAACACCTGGGTGCGGAAGAGAAAGAATACCATGCAGAAGGAGGCAAAGTAAGGAGGTGGCTTTAGGTCAGCCAGCATTTTCCTGACACCAGGGACCAGGCTGCCTTCCCACTAGCTGTATTGTTTAACACATGCAGGGGAGGATGCTCTCCAGACATTCTGGGTGAGCTCGCAG
Site2-M8	CAGATGCCCGGCTGGCCAAACTGGAGGGTGCGGAAGAGAAAGAATACCATGCAGAAGGAGGCAAAGTAAGGAGGTGGCTTTAGGTCAGCCAGCATTTTCCTGACACCAGGGACCAGGCTGCCTTCCCACTAGCTGTATTGTTTAACACATGCAGGGGAGGATGCTCTCCAGACATTCTGGGTGAGCTCGCAG
Site2-M9	CAGATGCCCGGCTGGCCAAACTGCTCCGTGCGGAAGAGAAAGAATACCATGCAGAAGGAGGCAAAGTAAGGAGGTGGCTTTAGGTCAGCCAGCATTTTCCTGACACCAGGGACCAGGCTGCCTTCCCACTAGCTGTATTGTTTAACACATGCAGGGGAGGATGCTCTCCAGACATTCTGGGTGAGCTCGCAG
Site2-M10	CAGATGCCCGGCTGGCCAAACTGCTGGCAGCGGAAGAGAAAGAATACCATGCAGAAGGAGGCAAAGTAAGGAGGTGGCTTTAGGTCAGCCAGCATTTTCCTGACACCAGGGACCAGGCTGCCTTCCCACTAGCTGTATTGTTTAACACATGCAGGGGAGGATGCTCTCCAGACATTCTGGGTGAGCTCGCAG
Site3-OS	GCATTTGGTTACAAATTATGGAGTATGTGTCTGTGGAGACGAGAGTAAGTAAAACTACAGGCTTTCTAATGCCTTTCTCAGAGCATCTGTTTTTGTTTATATAGAAAATTCAGTTTCAGGATCACAGCTAGGTGTCAGTGTAAACTATAATTTAACAGGAGTTAAGTATTTTTGAAACTGAAAACACTGTAGGACTATTCAGTT
Site3-M1	GCATTTGGTTACATTATATGGAGTATGTGTCTGTGGAGACGAGAGTAAGTAAAACTACAGGCTTTCTAATGCCTTTCTCAGAGCATCTGTTTTTGTTTATATAGAAAATTCAGTTTCAGGATCACAGCTAGGTGTCAGTGTAAACTATAATTTAACAGGAGTTAAGTATTTTTGAAACTGAAAACACTGTAGGACTATTCAGTT
Site3-M2	GCATTTGGTTACAAAAATTGGAGTATGTGTCTGTGGAGACGAGAGTAAGTAAAACTACAGGCTTTCTAATGCCTTTCTCAGAGCATCTGTTTTTGTTTATATAGAAAATTCAGTTTCAGGATCACAGCTAGGTGTCAGTGTAAACTATAATTTAACAGGAGTTAAGTATTTTTGAAACTGAAAACACTGTAGGACTATTCAGTT
Site3-M3	GCATTTGGTTACAAATTTACGAGTATGTGTCTGTGGAGACGAGAGTAAGTAAAACTACAGGCTTTCTAATGCCTTTCTCAGAGCATCTGTTTTTGTTTATATAGAAAATTCAGTTTCAGGATCACAGCTAGGTGTCAGTGTAAACTATAATTTAACAGGAGTTAAGTATTTTTGAAACTGAAAACACTGTAGGACTATTCAGTT
Site3-M4	GCATTTGGTTACAAATTATCCTGTATGTGTCTGTGGAGACGAGAGTAAGTAAAACTACAGGCTTTCTAATGCCTTTCTCAGAGCATCTGTTTTTGTTTATATAGAAAATTCAGTTTCAGGATCACAGCTAGGTGTCAGTGTAAACTATAATTTAACAGGAGTTAAGTATTTTTGAAACTGAAAACACTGTAGGACTATTCAGTT
Site3-M5	GCATTTGGTTACAAATTATGGTCAATGTGTCTGTGGAGACGAGAGTAAGTAAAACTACAGGCTTTCTAATGCCTTTCTCAGAGCATCTGTTTTTGTTTATATAGAAAATTCAGTTTCAGGATCACAGCTAGGTGTCAGTGTAAACTATAATTTAACAGGAGTTAAGTATTTTTGAAACTGAAAACACTGTAGGACTATTCAGTT
Site3-M6	GCATTTGGTTACAAATTATGGAGATAGTGTCTGTGGAGACGAGAGTAAGTAAAACTACAGGCTTTCTAATGCCTTTCTCAGAGCATCTGTTTTTGTTTATATAGAAAATTCAGTTTCAGGATCACAGCTAGGTGTCAGTGTAAACTATAATTTAACAGGAGTTAAGTATTTTTGAAACTGAAAACACTGTAGGACTATTCAGTT
Site3-M7	GCATTTGGTTACAAATTATGGAGTAACAGTCTGTGGAGACGAGAGTAAGTAAAACTACAGGCTTTCTAATGCCTTTCTCAGAGCATCTGTTTTTGTTTATATAGAAAATTCAGTTTCAGGATCACAGCTAGGTGTCAGTGTAAACTATAATTTAACAGGAGTTAAGTATTTTTGAAACTGAAAACACTGTAGGACTATTCAGTT
Site3-M8	GCATTTGGTTACAAATTATGGAGTATGACACTGTGGAGACGAGAGTAAGTAAAACTACAGGCTTTCTAATGCCTTTCTCAGAGCATCTGTTTTTGTTTATATAGAAAATTCAGTTTCAGGATCACAGCTAGGTGTCAGTGTAAACTATAATTTAACAGGAGTTAAGTATTTTTGAAACTGAAAACACTGTAGGACTATTCAGTT
Site3-M9	GCATTTGGTTACAAATTATGGAGTATGTGAGAGTGGAGACGAGAGTAAGTAAAACTACAGGCTTTCTAATGCCTTTCTCAGAGCATCTGTTTTTGTTTATATAGAAAATTCAGTTTCAGGATCACAGCTAGGTGTCAGTGTAAACTATAATTTAACAGGAGTTAAGTATTTTTGAAACTGAAAACACTGTAGGACTATTCAGTT
Site3-M10	GCATTTGGTTACAAATTATGGAGTATGTGTCACAGGAGACGAGAGTAAGTAAAACTACAGGCTTTCTAATGCCTTTCTCAGAGCATCTGTTTTTGTTTATATAGAAAATTCAGTTTCAGGATCACAGCTAGGTGTCAGTGTAAACTATAATTTAACAGGAGTTAAGTATTTTTGAAACTGAAAACACTGTAGGACTATTCAGTT
Site4-OS	CTGTGACTCCGGCCTGGCCAGAGACATCATGCATGATTCGAACTATGTGTCGAAAGGCAGTGTACGTCCTCACTTCCCTCACTGGTCAGGCTCATCCTCCTTCACTTTAATCTCTAAAGTCAGGTGTTGCTTCTAGAGATTCGGTGCCTGTTTTTTAAAACATCAATAGATTTCAAGGGGTCAGTACACTGCCTTGGCAGC
Site4-M1	CTGTGACTCCGCGGTGGCCAGAGACATCATGCATGATTCGAACTATGTGTCGAAAGGCAGTGTACGTCCTCACTTCCCTCACTGGTCAGGCTCATCCTCCTTCACTTTAATCTCTAAAGTCAGGTGTTGCTTCTAGAGATTCGGTGCCTGTTTTTTAAAACATCAATAGATTTCAAGGGGTCAGTACACTGCCTTGGCAGC
Site4-M2	CTGTGACTCCGGCGACGCCAGAGACATCATGCATGATTCGAACTATGTGTCGAAAGGCAGTGTACGTCCTCACTTCCCTCACTGGTCAGGCTCATCCTCCTTCACTTTAATCTCTAAAGTCAGGTGTTGCTTCTAGAGATTCGGTGCCTGTTTTTTAAAACATCAATAGATTTCAAGGGGTCAGTACACTGCCTTGGCAGC
Site4-M3	CTGTGACTCCGGCCTCCGCAGAGACATCATGCATGATTCGAACTATGTGTCGAAAGGCAGTGTACGTCCTCACTTCCCTCACTGGTCAGGCTCATCCTCCTTCACTTTAATCTCTAAAGTCAGGTGTTGCTTCTAGAGATTCGGTGCCTGTTTTTTAAAACATCAATAGATTTCAAGGGGTCAGTACACTGCCTTGGCAGC
Site4-M4	CTGTGACTCCGGCCTGGGGTGAGACATCATGCATGATTCGAACTATGTGTCGAAAGGCAGTGTACGTCCTCACTTCCCTCACTGGTCAGGCTCATCCTCCTTCACTTTAATCTCTAAAGTCAGGTGTTGCTTCTAGAGATTCGGTGCCTGTTTTTTAAAACATCAATAGATTTCAAGGGGTCAGTACACTGCCTTGGCAGC
Site4-M5	CTGTGACTCCGGCCTGGCCTCTGACATCATGCATGATTCGAACTATGTGTCGAAAGGCAGTGTACGTCCTCACTTCCCTCACTGGTCAGGCTCATCCTCCTTCACTTTAATCTCTAAAGTCAGGTGTTGCTTCTAGAGATTCGGTGCCTGTTTTTTAAAACATCAATAGATTTCAAGGGGTCAGTACACTGCCTTGGCAGC
Site4-M6	CTGTGACTCCGGCCTGGCCAGTCTCATCATGCATGATTCGAACTATGTGTCGAAAGGCAGTGTACGTCCTCACTTCCCTCACTGGTCAGGCTCATCCTCCTTCACTTTAATCTCTAAAGTCAGGTGTTGCTTCTAGAGATTCGGTGCCTGTTTTTTAAAACATCAATAGATTTCAAGGGGTCAGTACACTGCCTTGGCAGC
Site4-M7	CTGTGACTCCGGCCTGGCCAGAGTGTTCATGCATGATTCGAACTATGTGTCGAAAGGCAGTGTACGTCCTCACTTCCCTCACTGGTCAGGCTCATCCTCCTTCACTTTAATCTCTAAAGTCAGGTGTTGCTTCTAGAGATTCGGTGCCTGTTTTTTAAAACATCAATAGATTTCAAGGGGTCAGTACACTGCCTTGGCAGC
Site4-M8	CTGTGACTCCGGCCTGGCCAGAGACTAGATGCATGATTCGAACTATGTGTCGAAAGGCAGTGTACGTCCTCACTTCCCTCACTGGTCAGGCTCATCCTCCTTCACTTTAATCTCTAAAGTCAGGTGTTGCTTCTAGAGATTCGGTGCCTGTTTTTTAAAACATCAATAGATTTCAAGGGGTCAGTACACTGCCTTGGCAGC
Site4-M9	CTGTGACTCCGGCCTGGCCAGAGACATGTAGCATGATTCGAACTATGTGTCGAAAGGCAGTGTACGTCCTCACTTCCCTCACTGGTCAGGCTCATCCTCCTTCACTTTAATCTCTAAAGTCAGGTGTTGCTTCTAGAGATTCGGTGCCTGTTTTTTAAAACATCAATAGATTTCAAGGGGTCAGTACACTGCCTTGGCAGC
Site4-M10	CTGTGACTCCGGCCTGGCCAGAGACATCAACGATGATTCGAACTATGTGTCGAAAGGCAGTGTACGTCCTCACTTCCCTCACTGGTCAGGCTCATCCTCCTTCACTTTAATCTCTAAAGTCAGGTGTTGCTTCTAGAGATTCGGTGCCTGTTTTTTAAAACATCAATAGATTTCAAGGGGTCAGTACACTGCCTTGGCAGC
Target1 (WT)	AttgtgtggaagatccaatccatttttgttGTCCAGCCGGACCATGACGTGCATCATTCatttgtttcatgaaatactccaaag
Target1 (2bp del-1)	attgtgtggaagatccaatccatttttgttGTCCAGCCACCATGACGTGCATCATTCatttgtttcatgaaatactccaaag
Target1 (2bp del-2)	attgtgtggaagatccaatccatttttgttGTCCAGCCACGATGACGTGCATCATTCatttgtttcatgaaatactccaaag
Target1 (2bp del-3)	attgtgtggaagatccaatccatttttgttGTCCAGCCACCGTGACGTGCATCATTCatttgtttcatgaaatactccaaag
Target1 (2bp del-4)	attgtgtggaagatccaatccatttttgttGTCCAGCCACCGGGACGTGCATCATTCatttgtttcatgaaatactccaaag
Target2 (WT)	ttcagagccatggacccccacacagcaaagcagaaactcacatcgaggatttccttgttggcTTTCGGAATGTTTTGATAGCGACGGGaattttaactttctcaccttctggga
Target2 (1bp ins-1)	ttcagagccatggacccccacacagcaaagcagaaactcacatcgaggatttccttgttggcTTTCGGATATGTTTTGATAGCGACGGGaattttaactttctcaccttctggga
Target2 (1bp ins-2)	ttcagagccatggacccccacacagcaaagcagaaactcacatcgaggatttccttgttggcTTTCGGACATGTTTTGATAGCGACGGGaattttaactttctcaccttctggga
Target2 (1bp ins-3)	ttcagagccatggacccccacacagcaaagcagaaactcacatcgaggatttccttgttggcTTTCGGAGATGTTTTGATAGCGACGGGaattttaactttctcaccttctggga
Target3 (WT)	tccaccgtgatctggctgctcgcaacgtcctcctggcacaaggaaaaattgtgaagatctgtgacTTTGGCCTGGCCATGAGACATCATGCATgattcgaactatgtgtcgaaaggcag
Target3 (1bp del-1)	tccaccgtgatctggctgctcgcaacgtcctcctggcacaaggaaaaattgtgaagatctgtgacTTTGGCCTGGCCTGAGACATCATGCATgattcgaactatgtgtcgaaaggcag
Target3 (1bp del-2)	tccaccgtgatctggctgctcgcaacgtcctcctggcacaaggaaaaattgtgaagatctgtgacTTTGGCCTGGCCATAGACATCATGCATgattcgaactatgtgtcgaaaggcag
Target3 (1bp del-3)	tccaccgtgatctggctgctcgcaacgtcctcctggcacaaggaaaaattgtgaagatctgtgacTTTGGCCTGGCCAGAGACATCATGCATgattcgaactatgtgtcgaaaggcag

## Sheet: Supplementary Data 6
Supplementary Data 6. PCR primer sequences
ID	Name	Sequence
P1	NPM1-533bp-For	AACATTGGCCATATGGGTCTC
P2	NPM1-533bp-Rev	AACCAAGCAAAGGGTGGAGTT
P3	NPM1-CATG-CF	TCTCTGCATGGCAGTGGAGGAAGTC
P4	NPM1-CATG-CR	CCACTGCCATGCAGAGATCTTGAATAGC
P5	NPM1-CCTG-CF	TCTCTGCCTGGCAGTGGAGGAAGTC
P6	NPM1-CCTG-CR	CCACTGCCAGGCAGAGATCTTGAATAGC
P7	NPM1-CCAG-CF	TCTCTGCCAGGCAGTGGAGGAAGTC
P8	NPM1-CCAG-CR	CCACTGCCTGGCAGAGATCTTGAATAGC
P9	NPM1-CCGG-CF	TCTCTGCCGGGCAGTGGAGGAAGTC
P10	NPM1-CCGG-CR	CCACTGCCCGGCAGAGATCTTGAATAGC
P11	NPM1-CTTG-CF	TCTCTGCTTGGCAGTGGAGGAAGTC
P12	NPM1-CTTG-CR	CCACTGCCAAGCAGAGATCTTGAATAGC
P13	NPM1-TATG-CF	TCTCTGTATGGCAGTGGAGGAAGTC
P14	NPM1-TATG-CR	CCACTGCCATACAGAGATCTTGAATAGC
P15	NPM1-TCGG-CF	TCTCTGTCGGGCAGTGGAGGAAGTC
P16	NPM1-TCGG-CR	CCACTGCCCGACAGAGATCTTGAATAGC
P17	NPM1-TAAG-CF	TCTCTGTAAGGCAGTGGAGGAAGTC
P18	NPM1-TAAG-CR	CCACTGCCTTACAGAGATCTTGAATAGC
P19	NPM1-CAGG-CF	TCTCTGCAGGGCAGTGGAGGAAGTC
P20	NPM1-CAGG-CR	CCACTGCCCTGCAGAGATCTTGAATAGC
P21	NPM1-CAGA-CF	TCTCTGCAGAGCAGTGGAGGAAGTC
P22	NPM1-CAGA-CR	CCACTGCTCTGCAGAGATCTTGAATAGC

## Sheet: Supplementary Data 7
Supplementary Data 7. Amino acid sequences of Cas12a proteins used in this study
Cas12a	Protein amino acid sequence
LbCas12a	MSKLEKFTNCYSLSKTLRFKAIPVGKTQENIDNKRLLVEDEKRAEDYKGVKKLLDRYYLSFINDVLHSIKLKNLNNYISLFRKKTRTEKENKELENLEINLRKEIAKAFKGNEGYKSLFKKDIIETILPEFLDDKDEIALVNSFNGFTTAFTGFFDNRENMFSEEAKSTSIAFRCINENLTRYISNMDIFEKVDAIFDKHEVQEIKEKILNSDYDVEDFFEGEFFNFVLTQEGIDVYNAIIGGFVTESGEKIKGLNEYINLYNQKTKQKLPKFKPLYKQVLSDRESLSFYGEGYTSDEEVLEVFRNTLNKNSEIFSSIKKLEKLFKNFDEYSSAGIFVKNGPAISTISKDIFGEWNVIRDKWNAEYDDIHLKKKAVVTEKYEDDRRKSFKKIGSFSLEQ…
AsCas12a	MTQFEGFTNLYQVSKTLRFELIPQGKTLKHIQEQGFIEEDKARNDHYKELKPIIDRIYKTYADQCLQLVQLDWENLSAAIDSYRKEKTEETRNALIEEQATYRNAIHDYFIGRTDNLTDAINKRHAEIYKGLFKAELFNGKVLKQLGTVTTTEHENALLRSFDKFTTYFSGFYENRKNVFSAEDISTAIPHRIVQDNFPKFKENCHIFTRLITAVPSLREHFENVKKAIGIFVSTSIEEVFSFPFYNQLLTQTQIDLYNQLLGGISREAGTEKIKGLNEVLNLAIQKNDETAHIIASLPHRFIPLFKQILSDRNTLSFILEEFKSDEEVIQSFCKYKTLLRNENVLETAEALFNELNSIDLTHIFISHKKLETISSALCDHWDTLRNALYERRISELTG…
enAsCas12a	MTQFEGFTNLYQVSKTLRFELIPQGKTLKHIQEQGFIEEDKARNDHYKELKPIIDRIYKTYADQCLQLVQLDWENLSAAIDSYRKEKTEETRNALIEEQATYRNAIHDYFIGRTDNLTDAINKRHAEIYKGLFKAELFNGKVLKQLGTVTTTEHENALLRSFDKFTTYFSGFYRNRKNVFSAEDISTAIPHRIVQDNFPKFKENCHIFTRLITAVPSLREHFENVKKAIGIFVSTSIEEVFSFPFYNQLLTQTQIDLYNQLLGGISREAGTEKIKGLNEVLNLAIQKNDETAHIIASLPHRFIPLFKQILSDRNTLSFILEEFKSDEEVIQSFCKYKTLLRNENVLETAEALFNELNSIDLTHIFISHKKLETISSALCDHWDTLRNALYERRISELTG…
AsCas12a-Ultra (AsU)	MTQFEGFTNLYQVSKTLRFELIPQGKTLKHIQEQGFIEEDKARNDHYKELKPIIDRIYKTYADQCLQLVQLDWENLSAAIDSYRKEKTEETRNALIEEQATYRNAIHDYFIGRTDNLTDAINKRHAEIYKGLFKAELFNGKVLKQLGTVTTTEHENALLRSFDKFTTYFSGFYENRKNVFSAEDISTAIPHRIVQDNFPKFKENCHIFTRLITAVPSLREHFENVKKAIGIFVSTSIEEVFSFPFYNQLLTQTQIDLYNQLLGGISREAGTEKIKGLNEVLNLAIQKNDETAHIIASLPHRFIPLFKQILSDRNTLSFILEEFKSDEEVIQSFCKYKTLLRNENVLETAEALFNELNSIDLTHIFISHKKLETISSALCDHWDTLRNALYERRISELTG…
enAsCas12a-Ultra (enAsU)	MTQFEGFTNLYQVSKTLRFELIPQGKTLKHIQEQGFIEEDKARNDHYKELKPIIDRIYKTYADQCLQLVQLDWENLSAAIDSYRKEKTEETRNALIEEQATYRNAIHDYFIGRTDNLTDAINKRHAEIYKGLFKAELFNGKVLKQLGTVTTTEHENALLRSFDKFTTYFSGFYRNRKNVFSAEDISTAIPHRIVQDNFPKFKENCHIFTRLITAVPSLREHFENVKKAIGIFVSTSIEEVFSFPFYNQLLTQTQIDLYNQLLGGISREAGTEKIKGLNEVLNLAIQKNDETAHIIASLPHRFIPLFKQILSDRNTLSFILEEFKSDEEVIQSFCKYKTLLRNENVLETAEALFNELNSIDLTHIFISHKKLETISSALCDHWDTLRNALYERRISELTG…
enAsCas12a-Ultra-R (enAsU-R)	MTQFEGFTNLYQVSKTLRFELIPQGKTLKHIQEQGFIEEDKARNDHYKELKPIIDRIYKTYADQCLQLVQLDWENLSAAIDSYRKEKTEETRNALIEEQATYRNAIHDYFIGRTDNLTDAINKRHAEIYKGLFKAELFNGKVLKQLGTVTTTEHENALLRSFDKFTTYFSGFYRNRKNVFSAEDISTAIPHRIVQDNFPKFKENCHIFTRLITAVPSLREHFENVKKAIGIFVSTSIEEVFSFPFYNQLLTQTQIDLYNQLLGGISREAGTEKIKGLNEVLNLAIQKNDETAHIIASLPHRFIPLFKQILSDRNTLSFILEEFKSDEEVIQSFCKYKTLLRNENVLETAEALFNELNSIDLTHIFISHKKLETISSALCDHWDTLRNALYERRISELTG…
enAsCas12a-Ultra-VR (enAsU-VR)	MTQFEGFTNLYQVSKTLRFELIPQGKTLKHIQEQGFIEEDKARNDHYKELKPIIDRIYKTYADQCLQLVQLDWENLSAAIDSYRKEKTEETRNALIEEQATYRNAIHDYFIGRTDNLTDAINKRHAEIYKGLFKAELFNGKVLKQLGTVTTTEHENALLRSFDKFTTYFSGFYRNRKNVFSAEDISTAIPHRIVQDNFPKFKENCHIFTRLITAVPSLREHFENVKKAIGIFVSTSIEEVFSFPFYNQLLTQTQIDLYNQLLGGISREAGTEKIKGLNEVLNLAIQKNDETAHIIASLPHRFIPLFKQILSDRNTLSFILEEFKSDEEVIQSFCKYKTLLRNENVLETAEALFNELNSIDLTHIFISHKKLETISSALCDHWDTLRNALYERRISELTG…
* Mutated amino acids are colored in red.

## Sheet: Supplementary Data 8
Supplementary Data 8. crRNA sequences
Name	Sequence
crRNAs used in mismatch tolerance comparison assay of WT AsCas12a and LbCas12a
Target1-crRNA	UaaUUUcUacUaagUgUagaUGGCUGGCCAAACUGCUGGGUGCG
Target2-crRNA	UaaUUUcUacUaagUgUagaUAAUUAUGGAGUAUGUGUCUGUGG
crRNAs used in mismatch tolerance comparison assay of six AsCas12a variants
Site1-crRNA	UaaUUUcUacUaagUgUagaUCCAACACCACCUGCUCCAACCAC
Site2-crRNA	UaaUUUcUacUaagUgUagaUGGCUGGCCAAACUGCUGGGUGCG
Site3-crRNA	UaaUUUcUacUaagUgUagaUAAUUAUGGAGUAUGUGUCUGUGG
Site4-crRNA	UaaUUUcUacUaagUgUagaUGCCUGGCCAGAGACAUCAUGCAU
crRNAs used in NPM1, KIT, BRAF, EGFR gene indels detection
TCTG-crRNA1	UaaUUUcUacUaagUgUagaUUCCACUGCCAGACAGAGAUCUUG
NPM1-crRNA1 (CCTG-crRNA1)	UaaUUUcUacUaagUgUagaUUCCACUGCCAGGCAGAGAUCUUG
NPM1-crRNA2 (CCTG-crRNA2)	UaaUUUcUacUaagUgUagaUAAGAUCUCUGCCUGGCAGUGGAG
NPM1-crRNA3 (CCTG-crRNA3)	UaaUUUcUacUaagUgUagaUUGCCUGGCAGUGGAGGAAGUCUC
NPM1-crRNA4 (CCTG-crRNA4)	UaaUUUcUacUaagUgUagaUCCUGGCAGUGGAGGAAGUCUCUU
NPM1-crRNA5 (CCTG-crRNA5)	UaaUUUcUacUaagUgUagaUGCCUGGCAGUGGAGGAAGUCUCU
NPM1-crRNA6 (CCTG-crRNA6)	UaaUUUcUacUaagUgUagaUACUGCCAGGCAGAGAUCUUGAAU
KIT-crRNA1	UaaUUUcUacUaagUgUagaUAAGUACAGUUUGUUGAGGAGAUA
KIT-crRNA2	UaaUUUcUacUaagUgUagaUAAGUACAGGUUGUUGAGGAGAUA
KIT-crRNA3	UaaUUUcUacUaagUgUagaUAAGUACAGUUUAUUGAGGAGAUA
BRAF-crRNA1	UaaUUUcUacUaagUgUagaUCUGCUGAGGUUUCAACAUUUUCA
BRAF-crRNA2	UaaUUUcUacUaagUgUagaUCUGCUGAGCAGUCAACAUUUUCA
BRAF-crRNA3	UaaUUUcUacUaagUgUagaUCUGCUGAGCAUUCAACAUUUUCA
EGFR-crRNA	UaaUUUcUacUaagUgUagaUGGAGAUGUUUUGAUAGCGACGGG
crRNAs used in 2-bp and 1-bp samll indels detection
(2-bp del)Target1-crRNA	UaaUUUcUacUaagUgUagaUAGCCACCAUGAUGUGCAUCAUUC
(1-bp ins)Target2-crRNA	UaaUUUcUacUaagUgUagaUGGAGAUGUUGCUUCUCUUAAUUC
(1-bp del)Target3-crRNA	UaaUUUcUacUaagUgUagaUGCCUGGCCAGAGACAUCAUGCAU
crRNAs used in microfluidic chip-based multiplexing CoHIT assay
Target1-crRNA	UaaUUUcUacUaagUgUagaUUCCACUGCCAGGCAGAGAUCUUG
Target2-crRNA	UaaUUUcUacUaagUgUagaUagagaaUaUgacUacgUUgaU
Target3-crRNA	UaaUUUcUacUaagUgUagaUagagaaUaUgacgUUgaUUUc
Target4-crRNA	UaaUUUcUacUaagUgUagaUUaUUcaUaUUUgagaUcaUaU
Target5-crRNA	UaaUUUcUacUaagUgUagaUagagaaUaUgaUgaUUUcaga
Target6-crRNA	UaaUUUcUacUaagUgUagaUUaUUcUcUgagaUcaUaUUca
Target7-crRNA	UaaUUUcUacUaagUgUagaUacgUagUaUUcaUaUUcUcUg
IC-crRNA	UaaUUUcUacUaagUgUagaUACGCUGGGGCUGGCAUUGCCC

## Sheet: Supplementary Data 9
Supplementary Data 9. ERA primer sequences
Name	Sequence
NPM1-ERA-F1	ATGTCTATGAAGTGTTGTGGTTCCTTAACC
NPM1-ERA-F2	CTATGCAAAGAGACATTTAATTTATTGATGTC
NPM1-ERA-F3	AAAAATAGATGTTGAACTATGCAAAGAGAC
NPM1-ERA-F4	TTTTTTTTTCCAGGCTATTCAAGATCTCTG
NPM1-ERA-F5	CCTTAACCACATTTCTTTTTTTTTTTTTCCAGGC
NPM1-ERA-R1	ATTGTTTAAACTATTTTCTTAAAGAGACTTCC
NPM1-ERA-R2	ATCAACTGTTACAGAAATGAAATAAGACGG
NPM1-ERA-R3	TTATAAAAAGGACAGCCAGATATCAACTGTTACAG
NPM1-ERA-R4	ACTATTTTCTTAAAGAGACTTCCTCCACTG
KIT-ERA-F1	TCTCCCCACAGAAACCCATGTATGAAGTACAG
KIT-ERA-F2	CTATTTTTCCCTTTCTCCCCACAGAAACCC
KIT-ERA-R1	TCTATGTAAACATAATTGTTTCCATTTATCTCC
KIT-ERA-R2	CATTTGTGATCATAAGGAAGTTGTGTTGGGTC
KIT-ERA-R3	TTGTGTTGGGTCTATGTAAACATAATTGTTTCC
BRAF-ERA-F1	ACTTGGAGTAACAATTGCCTTTTAGGTGATGTGGC
BRAF-ERA-F2	AAATTGAAATGACACTTGGAGTAACAATTGCC
BRAF-ERA-R1	CCTACTTCATTTTTGAAGGCTTGTTACTGCTGAG
BRAF-ERA-R2	CCTACTTCATTTTTGAAGGCTTGTCACTGCTGAG
BRAF-ERA-R3	CCTACTTCATTTTTGAAGGCTTGTCCCTGCTGAG
EGFR-ERA-F1	TCCCAGAAGGTGAGAAAGTTCAAATTCCCGTCGC
EGFR-ERA-R1	TTCAGAGCCATGGACCCCCACACAGCAAAGC
EGFR-ERA-R2	CCTGAGGTTCAGAGCCATGGACCCCCACACAGC
EGFR-ERA-R3	CTGCCAGACATGAGAAAAGGTGGGCCTGAGG
(2-bp del)Target1-ERA-For	ctttggagtatttcatgaaacaaatGAATGATGC
(2-bp del)Target1-ERA-Rev	attgtgtggaagatccaatccatttttgttGTC
(1-bp ins)Target2-ERA-For	tcccagaaggtgagaaagttCaaattcccgtcgc
(1-bp ins)Target2-ERA-Rev	ttcagagccATGGACCCCCACACAGCAAAGC
(1-bp del)Target3-ERA-For	tccaccgtgatctggctgctcgcaacgtcctcctg
(1-bp del)Target3-ERA-Rev	ctgcctttcgacacatagttcgaatcATGC
FLT3-ERA-For	tacagatggtacaggtgaccggctcctcag
FLT3-ERA-Rev	attttctcttggaaactcccatttgagatc
GAPDH-ERA-For	tacactgagcaccaggtggtctcctctgac
GAPDH-ERA-Rev	acataccaggaaatgagcttgacaaagtgg

## Sheet: Supplementary Data 10
Supplementary Data 10. Next-generation sequencing primer sequences
Name	Sequence
NPM1-DSF1	ATCACGTGTCTATGAAGTGTTGTGGTTCCT
NPM1-DSF2	CGATGTTGTCTATGAAGTGTTGTGGTTCCT
NPM1-DSF3	TTAGGCAGTGTCTATGAAGTGTTGTGGTTCCT
NPM1-DSF4	TGACCAGTGTCTATGAAGTGTTGTGGTTCCT
NPM1-DSF5	ACAGTGCTTGTCTATGAAGTGTTGTGGTTCCT
NPM1-DSF6	GCCAATTGTCTATGAAGTGTTGTGGTTCCT
NPM1-DSF7	CAGATCTTGTCTATGAAGTGTTGTGGTTCCT
NPM1-DSF8	ACTTGAAATGTCTATGAAGTGTTGTGGTTCCT
NPM1-DSF9	GATCAGGTGTCTATGAAGTGTTGTGGTTCCT
NPM1-DSF10	TAGCTTCCTGTCTATGAAGTGTTGTGGTTCCT
NPM1-DSF11	GGCTACTGTCTATGAAGTGTTGTGGTTCCT
NPM1-DSF12	CTTGTATGTCTATGAAGTGTTGTGGTTCCT
NPM1-DSF13	AGTCAATGTCTATGAAGTGTTGTGGTTCCT
NPM1-DSF14	AGTTCCTTGTCTATGAAGTGTTGTGGTTCCT
NPM1-DSF15	ATGTCAGCTGTCTATGAAGTGTTGTGGTTCCT
NPM1-DSF16	CCGTCCATTGTCTATGAAGTGTTGTGGTTCCT
NPM1-DSF17	GTAGAGCTGTCTATGAAGTGTTGTGGTTCCT
NPM1-DSF18	GTCCGCATGTCTATGAAGTGTTGTGGTTCCT
NPM1-DSF19	GTGAAATCTGTCTATGAAGTGTTGTGGTTCCT
NPM1-DSF20	GTGGCCTGTCTATGAAGTGTTGTGGTTCCT
NPM1-DSF21	GTTTCGTGTCTATGAAGTGTTGTGGTTCCT
NPM1-DSF22	CGTACGGTGTCTATGAAGTGTTGTGGTTCCT
NPM1-DSF23	GAGTGGAGTGTCTATGAAGTGTTGTGGTTCCT
NPM1-DSF24	GGTAGCATGTCTATGAAGTGTTGTGGTTCCT
NPM1-DSF25	ACTGATGTGTCTATGAAGTGTTGTGGTTCCT
NPM1-DSF26	ATGAGCCATGTCTATGAAGTGTTGTGGTTCCT
NPM1-DSF27	ATTCCTTGTCTATGAAGTGTTGTGGTTCCT
NPM1-DSF28	CACCGGCATGTCTATGAAGTGTTGTGGTTCCT
NPM1-DSR	ACACGGTAGGGAAAGTTCTCA
