# Supplementary material for: CoHIT: a one-pot ultrasensitive ERA-CRISPR system for detecting multiple same-site indels
Source: Nat Commun. 2024 Jun 12;15:5014. doi: 10.1038/s41467-024-49414-7 (PMC11169540; doi:10.1038/s41467-024-49414-7)
Supplement: Supplementary file 6 — Source Data [file 41467_2024_49414_MOESM6_ESM.xlsx]

## Sheet: Figure 2c
Figure 2c. Mismatch tolerance assay of six AsCas12a variants
	Site 1													Site 2													Site 3													Site 4
	OS	M1	M2	M3	M4	M5	M6	M7	M8	M9	M10	NC		OS	M1	M2	M3	M4	M5	M6	M7	M8	M9	M10	NC		OS	M1	M2	M3	M4	M5	M6	M7	M8	M9	M10	NC		OS	M1	M2	M3	M4	M5	M6	M7	M8	M9
As	23291	2426	6391	627	969	4099	10071	859	6179	5170	3977	283		3788	2448	1655	6866	1126	2557	414	3419	2374	8720	6371	343		3152	585	445	437	4853	1459	634	548	8794	3438	8322	272		6544	1876	1539	676	564	655	373	352	559	1581
enAs	33291	2426	10391	1227	969	6099	30071	859	12179	6170	3977	545		3882	1645	1519	2833	818	3191	1781	2955	1370	4254	5643	675		12220	1446	1367	856	4441	1236	4001	1688	2782	5001	6436	475		8470	3926	3887	717	604	617	679	561	525	645
AsU	52536	5175	5211	2558	2458	21959	27514	3747	37497	25893	13720	372		4677	3160	2032	7575	1489	3508	753	4675	3525	10834	8736	595		4365	820	1424	709	8224	3023	1032	704	10573	3803	15615	412		17766	4662	6818	1746	1064	876	514	434	1099	3419
enAsU	48422	3345	13329	2267	1716	19681	26707	5105	36929	23299	11029	264		13057	2862	2230	6795	1522	7992	998	6515	4181	10671	16385	475		19224	1308	1073	1205	10627	3391	2362	4645	14601	25053	14822	396		13017	5644	5984	1904	950	906	660	563	967	2396
enAsU-R	55159	2776	7762	2339	1804	22462	28703	4497	41838	25265	12478	487		22951	3906	2917	9104	1627	12495	1157	6667	5483	19661	20902	439		32472	1039	1509	1168	16440	7686	8082	5450	28476	26523	17406	439		17455	7958	6040	1703	887	872	406	347	994	2499
enAsU-VR	47446	1860	2180	1657	1765	20088	22006	4266	25143	22300	9169	400		9972	3369	2000	5541	1376	5626	857	4775	3214	12403	16948	510		22371	1360	1210	907	12238	2367	5275	5148	12785	26577	15011	419		12296	4805	4949	1251	668	783	367	393	791	1732
Mismatch sample cases													Mismatch sample cases													Mismatch sample cases													Mismatch sample cases
As	0												As	0												As	0												As	0
enAs	2												enAs	0												enAs	0												enAs	0
AsU	2												AsU	0												AsU	0												AsU	2
enAsU	2												enAsU	2												enAsU	2												enAsU	1
enAsU-R	3												enAsU-R	4												enAsU-R	5												enAsU-R	2
enAsU-VR	1												enAsU-VR	2												enAsU-VR	2												enAsU-VR	1
[truncated: 2 more columns]

## Sheet: Figure 3a
Figure 3a.PAM identification assay of enAsU-R Cas12a
		A	C	G	T	A	C	G	T	A	C	G	T	A	C	G	T
		A	A	A	A	C	C	C	C	G	G	G	G	T	T	T	T
A	A	0.0220954	0.00925242	-0.00419684	-0.0290923	0.479042	0.525887	0.239581	0.0841935	0.0194122	-0.0245388	0.0225695	0.00548379	0.134912	0.137588	0.0277271	0.0476608
A	C	0.0406557	0.0229578	0.00678012	0.0506729	0.287184	0.556492	0.2894	0.0618435	0.0117026	0.0215125	0.0257815	0.0324807	0.00406696	0.0246893	0.0290972	0.029201
A	G	0.0120797	0.0125968	0.0123897	-0.0149898	0.168462	0.463271	0.153412	0.0281839	0.0276926	-0.0059204	0.00486474	0.017398	0.0802167	0.0161455	0.015435	0.0339678
A	T	-0.039532	-0.0103707	0.0399338	0.0223469	0.479538	0.548362	0.54106	0.0749495	0.00797085	0.0328943	0.0351908	-0.0030117	0.273131	0.306331	0.127565	0.0818769
C	A	0.0391986	0.0460643	0.0333646	0.0419935	0.521033	0.538825	0.280772	0.109324	0.0346024	0.00397655	0.0420437	0.0473877	0.137691	0.121446	0.0342983	0.0722988
C	C	0.0107675	0.0134141	0.0105037	-0.00190252	0.362952	0.551719	0.465406	0.0505475	0.013931	-0.00568576	0.0174546	0.02929	0.0584184	0.0286537	0.0102824	0.0180651
C	G	0.0161211	0.0135023	0.00109384	0.017195	0.280884	0.480781	0.304521	0.0550005	0.0088382	0.00741047	0.0140921	0.00820943	0.0535654	0.0376229	0.022104	-0.00671509
C	T	0.049609	0.058617	0.03968	0.0324189	0.442166	0.55672	0.53593	0.154472	-0.000936944	0.0387818	0.022247	0.00535513	0.132879	0.141582	0.0653457	0.0294249
G	A	0.00735651	0.0365885	0.00507409	-0.00155964	0.222059	0.2877	0.0894106	0.0320325	0.0230884	0.0121901	0.0129128	0.00441451	0.0296578	0.00413053	0.0249665	0.0199735
G	C	-0.00411025	0.00721067	0.00588581	0.0117737	0.22905	0.459567	0.222788	-0.017718	0.0134119	0.00663397	0.0135244	0.0331685	0.0142542	-0.00179526	-0.0159119	-0.0259057
G	G	-0.00401561	-0.00886337	0.00110758	0.0102224	0.0646003	0.226261	0.0502005	0.00634233	-0.0169736	-0.0150024	0	0.00354459	0.0126898	0.00307548	0.00114961	0.0158966
G	T	0.00763621	0.0195309	0.000668207	-0.00598966	0.305978	0.552068	0.411484	0.0530175	-0.0146763	-0.0117694	-0.00473635	0.0111291	0.176083	0.229472	0.06125	0.0224314
T	A	0.0231459	0.0523986	0.0296839	0.0768727	0.576624	0.570461	0.432523	0.211099	0.0114774	0.00326994	0.00382728	-0.000397747	0.312443	0.307526	0.095148	0.0516481
T	C	0.038335	0.0314217	0.029537	0.0451321	0.493187	0.571064	0.500969	0.0522027	0.0180706	0.0501662	0.0269091	0.0136122	0.0576706	0.0919907	0.00623265	0.0359619
T	G	0.0168201	0.0153155	0.0422835	-0.0108956	0.221359	0.329615	0.167848	0.0363942	0.00541014	0.0135943	0.00600182	-0.00535418	0.12033	0.0941956	0.0184033	0.0340154
T	T	0.0922137	0.145008	0.0609275	0.0770284	0.574436	0.561414	0.540409	0.253242	0.0494618	0.100649	0.0259851	0.0453716	0.524236	0.550167	0.397641	0.0799778

## Sheet: Figure 3b
Figure 3b. Cleavage efficiency comparison of enAs, enAsU, and enAsU-R Cas12a on TTTV, NVCA, RVCC, and NNCG PAMs
	TTTV					NVCA					RVCC					NNCG
	enAs	enAsU	enAsU-R			enAs	enAsU	enAsU-R			enAs	enAsU	enAsU-R			enAs	enAsU	enAsU-R
1	65.8789	61.0604	52.4236		1	19.6392	25.69	47.9042		1	18.9184	21.6089	52.5887		1	5.10811	10.944	23.9581
2	66.2699	61.0491	55.0167		2	1.78547	5.526	28.7184		2	17.9037	23.9264	55.6492		2	5.17119	11.1076	28.94
3	60.6341	59.1752	39.7641		3	2.586	12.0195	16.8462		3	16.2968	21.6413	46.3271		3	2e-05	2.33485	15.3412
					4	5.98134	12.962	52.1033		4	4.72164	11.1222	28.77		4	18.1762	22.0751	54.106
					5	6.68565	12.8717	36.2952		5	4.58155	20.1325	45.9567		5	2.46751	6.4879	28.0772
					6	17.6699	16.7273	28.0883		6	3.233	7.86156	22.6261		6	6.29348	21.2929	46.5406
					7	6.97833	11.6192	22.2059							7	10.289	15.8619	30.4521
					8	3.82233	10.2731	22.905							8	12.9033	20.3133	53.593
					9	0.217715	8.24896	6.46003							9	4.94021	10.2672	8.94106
					10	32.4327	32.8718	57.6624							10	0.888538	2.51799	22.2788
					11	17.2035	14.3222	49.3187							11	0.684724	2.67832	5.02005
					12	16.6501	13.0354	22.1359							12	3.95699	14.0463	41.1484
															13	12.0493	13.2699	43.2523
															14	15.7214	20.7197	50.0969
															15	9.59829	12.9895	16.7848
															16	51.012	35.7373	54.0409

## Sheet: Figure 3c
Figure 3c.Proportions of different NPM1 gene c.863_864 4-bp insertion types in 2348 NPM1-mutated AML patients
Types	Cases
Others	66
CAGA	6
CAGG	7
TAAG	7
TCGG	9
TATG	19
CTTG	33
CCGG	14
CCAG	11
CCTG	168
CATG	215
TCTG	1793

## Sheet: Figure 3e
Figure 3e.Comparison of 36 Cas12a/crRNA pairs by detecting 2E10 copies of insTCTG and WT DNA substrates
	As																enAsU-R				enAsU-VR
	1	2	3	average
crRNA1	11.5149	10.2287	15.1465	12.2967													67.3226	71.2764	64.2817		49.7476	52.1229	45.2764
crRNA2	5.44599	6.19824	8.96654	6.87026													10.6398	8.1123	9.12873		14.4484	12.3388	18.3659
crRNA3	1.33232	1.16484	2.445	1.64739													1.92576	2.33765	3.31276		4.39842	3.41122	3.27699
crRNA4	1.33515	1.73476	2.12	1.72997													1.61103	1.42838	3.12863		0.21785	0.512873	0.411289
crRNA5	1.47826	1.8348	1.33476	1.54927													2.75291	2.97791	4.22874		2.24387	2.62894	3.17689
crRNA6	1.05699	1.4	1.58379	1.34693													31.1802	29.1287	35.1223		4.77273	4.33769	3.82876
	enAs
	1	2	3	average
crRNA1	55.289	40.3475	42.3648	46.0004
crRNA2	19.6107	23.4653	10.6654	17.9138
crRNA3	2.42304	1.86457	3.52764	2.60508
crRNA4	0.872524	1.41294	1.12763	1.1377
crRNA5	2.99896	3.53864	4.34737	3.62832
crRNA6	37.9141	25.3625	42.3764	35.2177
	AsU
	1	2	3	average
crRNA1	57.1793	55.3566	58.1274	56.8878
crRNA2	10.9496	12.2764	14.1263	12.4507
crRNA3	7.23749	3.51174	5.134	5.29441
crRNA4	2.88691	3.6745	2.5283	3.0299
crRNA5	2.40757	5.12874	3.79976	3.77869
crRNA6	4.4272	5.72874	8.12873	6.09489
	enAsU
	1	2	3	average
crRNA1	60.5063	59.2763	63.0386	60.9404
crRNA2	14.9462	12.2287	18.2765	15.1505
crRNA3	2.6299	2.12837	3.37784	2.71204
crRNA4	1.43499	1.12987	2.62763	1.73083
crRNA5	2.1834	1.55779	2.93464	2.22528
crRNA6	34.9105	30.2655	41.2876	35.4879
	enAsU-R
	1	2	3	average
crRNA1	67.3226	71.2764	64.2817	67.6269
crRNA2	10.6398	8.1123	9.12873	9.29361
crRNA3	1.92576	2.33765	3.31276	2.52539
crRNA4	1.61103	1.42838	3.12863	2.05602
crRNA5	2.75291	2.97791	4.22874	3.31985
crRNA6	31.1802	29.1287	35.1223	31.8104
	enAsU-VR
	1	2	3	average
crRNA1	49.7476	52.1229	45.2764	49.049
crRNA2	14.4484	12.3388	18.3659	15.051
crRNA3	4.39842	3.41122	3.27699	3.69554
crRNA4	0.21785	0.512873	0.411289	0.380671
crRNA5	2.24387	2.62894	3.17689	2.68323
crRNA6	4.77273	4.33769	3.82876	4.31306

## Sheet: Figure 3g
Figure 3g.The six chessboard diagrams display the normalized fluorescence intensity of six Cas12a/crRNA1-induced in vitro detection of the PCR purified products of 32 random TA clones, WT, and NC
	As
Random 32 TA clones	1839	4401	7817	2475	1334	5413	1457	1328
	2093	4919	4443	1058	6466	1647	1476	1824
	811	1634	1679	1979	1306	5389	1498	4378		WT	NC
	1627	1344	1689	1498	1486	6787	916	1466		1186.5	1148.5
	enAs
Random 32 TA clones	444	7006	13504	8274	1652	6748	5354	1838
	2762	11496	9038	2076	21452	2630	9248	9550
	1226	2400	6472	2308	7008	5848	2432	7452		WT	NC
	9684	2658	3570	2730	22952	19312	12270	3950		1266.5	1159.5
	AsU
Random 32 TA clones	2904	8724	24074	9016	2178	14832	2880	2454
	3988	15346	12516	2988	47802	5186	7148	7804
	1300	2150	1862	1998	2040	1850	1820	1548		WT	NC
	14194	6428	13976	5896	8968	33046	6098	12016		1269.5	1308.5
	enAsU
Random 32 TA clones	3045	10340	17117	10035	3017	14970	8825	3935
	5025	18050	9242	3352	51900	5537	15487	14502
	3217	5432	10545	4447	8500	10275	4350	11780		WT	NC
	14192	4802	5025	4667	20770	25982	16297	4837		1211	1192
	enAsU-R
Random 32 TA clones	6372	21196	34426	14770	7898	21280	13690	7844
	7196	36688	17992	8606	58584	12902	19642	24374
	5496	17758	18868	10432	13954	16056	6918	26996		WT	NC
	26550	9648	6942	11262	38558	39072	20838	6928		1200	1046
	enAsU-VR
Random 32 TA clones	2845	8843.5	18743.5	8651	1775	11822.5	5338.75	2050
	2395	14536	6813.75	2093.5	26661	2952.5	7780	8937.5
	2296.25	3097.5	8696.25	2723.75	3835	5290	2757.5	11655		WT	NC
	15908.8	3092.5	3320	2830	11267.5	15592.5	8992.5	2613.5		1291	1119

## Sheet: Figure 3h
Figure 3h.The normalized fluorescence intensity of six Cas12a/crRNA1-induced in vitro detection of the top 11 NPM1 gene c.863_864 4-bp insertions
	TCTG	CATG	CCTG	CCAG	CCGG	CTTG	TATG	TCGG	TAAG	CAGG	CAGA	WT	NC
As	3785	2170	2961	5983	1869	4256	1694	973	1575	1743	1365	368	339
enAs	23065	35378	31682	45339	22778	46966	22417	12677	14997	17801	5873	704	483
AsU	33455	34127	37305	36280	26572	40531	25245	8599	14794	15109	3391	607	514
enAsU	51779	48769	61852	56504	40670	58486	26414	22407	10385	19369	5628	435	227
enAsU-R	52744	58452	62353.5	60071	60423	62711	46900	36435	24857	33729	11599	529	370
enAsU-VR	28825	30205	34937	35603	23460	44780	13837	10456	8405	11432	3612	539	360
enAsU-R

## Sheet: Figure 4b
Figure 4b.Amplification efficiency of 20 ERA primer pairs.
		F1R1	F1R2	F1R3	F1R4	F2R1	F2R2	F2R3	F2R4	F3R1	F3R2	F3R3	F3R4	F4R1	F4R2	F4R3	F4R4	F5R1	F5R2	F5R3	F5R4	NC
Fluorescence intensity (×10000）	1	0.0657	0.0811	0.1566	0.0621	0.0689	0.0823	0.0997	0.0833	1.7339	3.2981	0.0744	5.4988	1.0431	2.1425	0.0632	5.0288	2.5551	4.7931	0.1521	6.0888	0.0699
	2	0.0521	0.0799	0.1642	0.0708	0.0733	0.0942	0.1234	0.0955	1.5899	3.4777	0.0903	5.2083	1.2576	2.2438	0.0788	5.2455	2.7842	4.632	0.1212	5.9632	0.0532
	3	0.0642	0.0809	0.1402	0.0673	0.0645	0.1011	0.1087	0.0866	1.4328	3.0562	0.0831	5.3377	1.429	2.3409	0.0811	5.0466	2.7609	5.0101	0.1413	6.087	0.0478
	Average	0.0606667	0.0806333	0.153667	0.0667333	0.0689	0.0925333	0.1106	0.0884667	1.58553	3.27733	0.0826	5.34827	1.24323	2.2424	0.0743667	5.10697	2.70007	4.81173	0.1382	6.04633	0.0569667

## Sheet: Figure 4d
Figure 4d.Comparison of different NEBuffers, ERA reaction buffers, and reaction temperatures for the one-pot system
Time (min)	NEBuffer1.1	NEBuffer2.1	NEBuffer3.1	CutSmart	Without NEBuffer	NC
0.5	0.1059	0.1222	0.0832	0.1212	0.1906	0.1215
1	0.1128	0.1212	0.0817	0.1266	0.1932	0.1252
1.5	0.1137	0.1242	0.0843	0.1269	0.1935	0.1255
2	0.1102	0.1321	0.0853	0.1267	0.1974	0.126
2.5	0.1152	0.1284	0.0865	0.1302	0.1987	0.1282
3	0.1267	0.1318	0.0849	0.1344	0.2074	0.1276
3.5	0.1305	0.1345	0.0847	0.1369	0.213	0.1279
4	0.13	0.1357	0.088	0.139	0.2133	0.1317
4.5	0.1296	0.1381	0.0904	0.1401	0.2199	0.1345
5	0.1417	0.1401	0.0901	0.1435	0.229	0.1372
5.5	0.1468	0.1453	0.09	0.1455	0.243	0.1335
6	0.1654	0.1465	0.0892	0.1489	0.2595	0.1357
6.5	0.1647	0.1471	0.0916	0.1515	0.2712	0.1386
7	0.1945	0.1474	0.0888	0.1621	0.2868	0.1399
7.5	0.2013	0.1548	0.0927	0.1647	0.3072	0.1408
8	0.2362	0.1554	0.0936	0.1753	0.3208	0.1431
8.5	0.2454	0.1572	0.0973	0.1783	0.3438	0.1441
9	0.2629	0.1669	0.0967	0.1867	0.3636	0.1429
9.5	0.2848	0.1711	0.0949	0.1927	0.3855	0.144
10	0.3063	0.1707	0.0939	0.2094	0.4044	0.1467
10.5	0.3267	0.1801	0.0961	0.2152	0.4302	0.1458
11	0.3367	0.1777	0.0973	0.2281	0.4543	0.1495
11.5	0.3555	0.1821	0.0978	0.2373	0.4794	0.1525
12	0.3738	0.1876	0.0982	0.2476	0.5083	0.154
12.5	0.3921	0.1918	0.0993	0.2563	0.5325	0.1543
13	0.4123	0.1998	0.1005	0.2668	0.5592	0.154
13.5	0.4315	0.2079	0.1011	0.2769	0.5905	0.1545
14	0.4536	0.2166	0.0997	0.2901	0.6166	0.1515
14.5	0.4707	0.2164	0.0999	0.2967	0.6448	0.1555
15	0.4902	0.2241	0.1024	0.3069	0.676	0.1552
15.5	0.5107	0.2326	0.1024	0.3184	0.705	0.1567
16	0.5307	0.2374	0.1024	0.3297	0.7357	0.1567
16.5	0.5505	0.2448	0.1017	0.3399	0.762	0.16
17	0.571	0.2488	0.1018	0.3507	0.7903	0.1572
17.5	0.5943	0.2613	0.102	0.3663	0.8209	0.157
18	0.6139	0.2673	0.1026	0.376	0.8499	0.1591
18.5	0.6327	0.2737	0.1042	0.3871	0.88	0.16
19	0.6537	0.2812	0.1039	0.403	0.9087	0.1597
19.5	0.6735	0.2821	0.1012	0.4123	0.9387	0.1609
20	0.6937	0.294	0.106	0.4237	0.9721	0.1629
20.5	0.7159	0.2988	0.1041	0.4396	0.997	0.1605
21	0.7356	0.3033	0.1029	0.451	1.0269	0.1614
21.5	0.7573	0.3115	0.1066	0.4603	1.057	0.1645
22	0.7779	0.3169	0.1072	0.4734	1.0872	0.1659
22.5	0.7986	0.321	0.1038	0.4897	1.1143	0.163
23	0.8203	0.3292	0.1083	0.4995	1.1452	0.1659
23.5	0.8394	0.3313	0.1041	0.5118	1.1731	0.1656
24	0.8614	0.3376	0.1054	0.5242	1.2034	0.1654
24.5	0.8814	0.3411	0.1044	0.5377	1.2313	0.1638
25	0.9021	0.3522	0.1075	0.5497	1.2622	0.166
25.5	0.9201	0.3529	0.1063	0.5631	1.2912	0.1657
26	0.9415	0.3591	0.1054	0.5739	1.3221	0.1669
26.5	0.9628	0.3658	0.1066	0.5887	1.3509	0.1674
27	0.9838	0.3757	0.112	0.5995	1.383	0.1722
27.5	1.0023	0.3807	0.1107	0.6124	1.4134	0.172
28	1.0236	0.3852	0.1093	0.6264	1.443	0.169
28.5	1.0432	0.3888	0.1089	0.6363	1.47	0.1708
29	1.0632	0.3949	0.1083	0.6492	1.5021	0.1677
29.5	1.0843	0.4042	0.1119	0.6612	1.5316	0.1722
30	1.1022	0.4104	0.1114	0.6739	1.5625	0.1725
	NEBuffer1.1	NEBuffer2.1	NEBuffer3.1	CutSmart	Without NEBuffer	NC

## Sheet: Figure 4e
Figure 4e.Comparison of different NEBuffers, ERA reaction buffers, and reaction temperatures for the one-pot system
		1	2	3	Average
Fluorescence intensity(×10000）	Original RB	1.8245	1.7387	1.6926	1.75193
	RB1	2.8357	3.1133	3.3478	3.09893
	RB2	2.3567	2.5189	2.2017	2.3591
	RB3	1.9991	1.8443	2.0911	1.97817
	RB4	2.4288	2.2344	2.31	2.3244
	RB5	0.5278	0.6329	0.5244	0.5617
	RB6	1.3573	1.1452	1.3829	1.29513
	NC	0.2204	0.2353	0.2112	0.2223

[truncated: 39 more sheets: Figure 4f, Figure 4g, Figure 4h, Figure 4i, Figure 4j, Figure 4k-l, Figure 4m-n, Figure 4o, Figure 5a, Figure 5b, Figure 5c, Figure 6a, Figure 6c, Figure 6e, Figure 6g, Figure 7, Figure S1, Figure S2, Figure S3, Figure S4 …]
